# Supplementary material for: Characterisation of pellicle-forming ability in clinical carbapenem-resistant Acinetobacter baumannii
Source: PeerJ. 2023 May 15;11:e15304. doi: 10.7717/peerj.15304 (PMC10194081; doi:10.7717/peerj.15304)
Supplement: Supplemental Information 2 [file peerj-11-15304-s002.xlsx]

## Sheet: Figure 1
	rpoD (160bp)																									Lane	Sample
																										M	100bp Plus II DNA Ladder (Transgene)
																										1	AB1
																										2	AB2
																										3	AB3
																										4	AB4
																										5	AB5
																										6	AB6
																										7	AB7
																										8	AB8
																										9	AB9
																										10	AB10
																										11	AB11
																										12	AB12
																										13	AB13
																										14	AB14
																										15	AB15
																										16	AB16
	gacA (355bp)																									17	AB17
																										18	AB18
																										19	AB19
																										20	AB20
																										21	AB21
																										22	AB22
																										23	AB23
																										24	AB24
																										25	AB25
																										26	AB26
																										27	AB27
																										28	AB28
																										29	AB29
																										30	AB30
																										31	AB31
																										32	AB32
																										33	AB33
	gacS (830 bp)																									34	AB34
																										35	AB35
																										36	AB36
																										37	AB37
																										38	AB38
																										39	AB39
																										40	AB40
																										41	AB41
																										42	AB42
																										43	AB43
																										44	AB44
																										45	AB45
																										46	AB46
																										47	AB47
																										48	AB48
																										49	AB49
																										50	AB50
																										51	AB51
																										52	AB52
																										53	AB54
																										54	AB55
																										55	AB56
																										56	AB57
																										57	AB58
																										58	AB59
																										59	AB60
																										60	AB61
																										61	AB62
																										62	AB63
																										63	AB64
																										64	AB68
																										65	AB69
																										66	AB70
																										67	AB71
																										68	AB72
																										69	AB73
																										70	AB74
																										71	AB75
																										72	AB76
																										73	AB77
																										74	AB78
																										75	AB79
																										76	AB80
																										77	AB81
																										78	AB82
																										79	AB83
																										80	AB84
																										81	AB85
																										82	AB86
																										83	AB87
																										84	AB88
																										85	AB89
																										86	AB90
																										87	AB91
																										88	AB92
																										89	AB93
																										90	AB94
																										91	AB95
																										92	AB96
																										93	AB97
																										94	AB98
																										95	AB99
																										96	AB100
